# Supplementary material for: Conservation of intron and intein insertion sites: implications for life histories of parasitic genetic elements
Source: BMC Evol Biol. 2009 Dec 31;9:303. doi: 10.1186/1471-2148-9-303 (PMC2814812; doi:10.1186/1471-2148-9-303)
Supplement: Additional file 4 — Perl scripts used to calculate the conservation profiles. Perl scripts used to calculate conservation profiles. [file 1471-2148-9-303-S4.ZIP]

Archive with 7 entries (6 files):
- alignment_conservation_mod.pl
- __MACOSX/
- __MACOSX/._alignment_conservation_mod.pl
- convert_to_one_line_FASTA.pl
- __MACOSX/._convert_to_one_line_FASTA.pl
- readme.txt
- __MACOSX/._readme.txt
