# Supplementary material for: Conservation of intron and intein insertion sites: implications for life histories of parasitic genetic elements
Source: BMC Evol Biol. 2009 Dec 31;9:303. doi: 10.1186/1471-2148-9-303 (PMC2814812; doi:10.1186/1471-2148-9-303)
Supplement: Additional file 4 — Perl scripts used to calculate the conservation profiles. Perl scripts used to calculate conservation profiles. [file 1471-2148-9-303-S4.ZIP › convert_to_one_line_FASTA.pl]

#!/usr/bin/perl -w

#This script converts multiple sequence FASTA alignment to a one line format. 
#This is required before the file is run through the next script alignment_conservation_mod.

unless(@ARGV==1) { die "provide filename in the command line";}

$filename=$ARGV[0];
$outfile=$filename.".conv";

open(IN, "< $filename") or die "cannot open $filename";
open(OUT, "> $outfile") or die "cannot open $outfile";


$seq="";
LOOP: while(defined($line=<IN>)){

    chomp($line);
    
    if($line=~">"){
    
	if($seq ne ""){
	
	    print OUT "$seq\n";
	    $seq="";
	}
	print OUT "$line\n";
    
    }
    else{
    
	$seq=$seq.$line;
    
    }


}

print OUT "$seq\n";

close IN;
close OUT;
