# Supplementary material for: Conservation of intron and intein insertion sites: implications for life histories of parasitic genetic elements
Source: BMC Evol Biol. 2009 Dec 31;9:303. doi: 10.1186/1471-2148-9-303 (PMC2814812; doi:10.1186/1471-2148-9-303)
Supplement: Additional file 4 — Perl scripts used to calculate the conservation profiles. Perl scripts used to calculate conservation profiles. [file 1471-2148-9-303-S4.ZIP › readme.txt]

The two scripts are used to generate conservation profiles.

After a FASTA formated multiple sequence alignment has been generated run the FASTA file through the following:

1) convert_to_one_line_FASTA.pl

  usage: perl convert_to_one_line_FASTA.pl alignment file
  example: perl convert_to_one_line_FASTA.pl alignment.fasta

2) alignment_conservation_mod.pl

 usage: perl alignment_conservation_mod.pl <output from previous script> <window size (n)>
 example: perl alignment_conservation_mod.pl alignment.fasta.conv 10
 
 The window size must be an even number and the actual window size is n+1
